# Supplementary material for: Mixed-method evaluation of interactive provider dashboards for comparison of outpatient antibiotic prescribing for respiratory and otic conditions in walk-in clinics
Source: Antimicrob Steward Healthc Epidemiol. 2026 May 11;6(1):e128. doi: 10.1017/ash.2026.10365 (PMC13162070; doi:10.1017/ash.2026.10365)
Supplement: Percival et al. supplementary material 1 — Percival et al. supplementary material [file S2732494X26103659sup001.xlsx]

## Sheet: Never Codes for Resp and Otic
ICD10_CODE	FULL_DESCRIPTION	Never Event Type
J00	Acute nasopharyngitis [common cold]	Respiratory
J04.0	Acute laryngitis	Respiratory
J04.2	Acute laryngotracheitis	Respiratory
J05.0	Acute obstructive laryngitis [croup]	Respiratory
J06	Acute upper respiratory infections of multiple and unspecified sites	Respiratory
J06.0	Acute laryngopharyngitis	Respiratory
J06.9	Acute upper respiratory infection, unspecified	Respiratory
J09.X	Influenza due to identified novel influenza A virus	Respiratory
J09.X3	Influenza due to identified novel influenza A virus with gastrointestinal manifestations	Respiratory
J10.2	Influenza due to other identified influenza virus with gastrointestinal manifestations	Respiratory
J10.8	Influenza due to other identified influenza virus with other manifestations	Respiratory
J10.81	Influenza due to other identified influenza virus with encephalopathy	Respiratory
J10.82	Influenza due to other identified influenza virus with myocarditis	Respiratory
J10.89	Influenza due to other identified influenza virus with other manifestations	Respiratory
J11.2	Influenza due to unidentified influenza virus with gastrointestinal manifestations	Respiratory
J11.8	Influenza due to unidentified influenza virus with other manifestations	Respiratory
J11.81	Influenza due to unidentified influenza virus with encephalopathy	Respiratory
J11.82	Influenza due to unidentified influenza virus with myocarditis	Respiratory
J11.89	Influenza due to unidentified influenza virus with other manifestations	Respiratory
J12	Viral pneumonia, not elsewhere classified	Respiratory
J12.0	Adenoviral pneumonia	Respiratory
J12.1	Respiratory syncytial virus pneumonia	Respiratory
J12.2	Parainfluenza virus pneumonia	Respiratory
J12.3	Human metapneumovirus pneumonia	Respiratory
J12.8	Other viral pneumonia	Respiratory
J12.81	Pneumonia due to SARS-associated coronavirus	Respiratory
J12.89	Other viral pneumonia	Respiratory
J12.9	Viral pneumonia, unspecified	Respiratory
J20	Acute bronchitis	Respiratory
J20.0	Acute bronchitis due to Mycoplasma pneumoniae	Respiratory
J20.1	Acute bronchitis due to Hemophilus influenzae	Respiratory
J20.2	Acute bronchitis due to streptococcus	Respiratory
J20.3	Acute bronchitis due to coxsackievirus	Respiratory
J20.4	Acute bronchitis due to parainfluenza virus	Respiratory
J20.5	Acute bronchitis due to respiratory syncytial virus	Respiratory
J20.6	Acute bronchitis due to rhinovirus	Respiratory
J20.7	Acute bronchitis due to echovirus	Respiratory
J20.8	Acute bronchitis due to other specified organisms	Respiratory
J20.9	Acute bronchitis, unspecified	Respiratory
J21	Acute bronchiolitis	Respiratory
J21.0	Acute bronchiolitis due to respiratory syncytial virus	Respiratory
J21.1	Acute bronchiolitis due to human metapneumovirus	Respiratory
J21.8	Acute bronchiolitis due to other specified organisms	Respiratory
J21.9	Acute bronchiolitis, unspecified	Respiratory
J30	Vasomotor and allergic rhinitis	Respiratory
J30.0	Vasomotor rhinitis	Respiratory
J30.1	Allergic rhinitis due to pollen	Respiratory
J30.2	Other seasonal allergic rhinitis	Respiratory
J30.5	Allergic rhinitis due to food	Respiratory
J30.8	Other allergic rhinitis	Respiratory
J30.81	Allergic rhinitis due to animal (cat) (dog) hair and dander	Respiratory
J30.89	Other allergic rhinitis	Respiratory
J30.9	Allergic rhinitis, unspecified	Respiratory
J31.0	Chronic rhinitis	Respiratory
J31.1	Chronic nasopharyngitis	Respiratory
J33	Nasal polyp	Respiratory
J33.0	Polyp of nasal cavity	Respiratory
J33.1	Polypoid sinus degeneration	Respiratory
J33.8	Other polyp of sinus	Respiratory
J33.9	Nasal polyp, unspecified	Respiratory
J34.1	Cyst and mucocele of nose and nasal sinus	Respiratory
J34.2	Deviated nasal septum	Respiratory
J34.3	Hypertrophy of nasal turbinates	Respiratory
J34.8	Other specified disorders of nose and nasal sinuses	Respiratory
J34.81	Nasal mucositis (ulcerative)	Respiratory
J34.89	Other specified disorders of nose and nasal sinuses	Respiratory
J34.9	Unspecified disorder of nose and nasal sinuses	Respiratory
J35.1	Hypertrophy of tonsils	Respiratory
J35.2	Hypertrophy of adenoids	Respiratory
J35.3	Hypertrophy of tonsils with hypertrophy of adenoids	Respiratory
J35.8	Other chronic diseases of tonsils and adenoids	Respiratory
J35.9	Chronic disease of tonsils and adenoids, unspecified	Respiratory
J37	Chronic laryngitis and laryngotracheitis	Respiratory
J37.0	Chronic laryngitis	Respiratory
J37.1	Chronic laryngotracheitis	Respiratory
J38	Diseases of vocal cords and larynx, not elsewhere classified	Respiratory
J38.0	Paralysis of vocal cords and larynx	Respiratory
J38.00	Paralysis of vocal cords and larynx, unspecified	Respiratory
J38.01	Paralysis of vocal cords and larynx, unilateral	Respiratory
J38.02	Paralysis of vocal cords and larynx, bilateral	Respiratory
J38.1	Polyp of vocal cord and larynx	Respiratory
J38.2	Nodules of vocal cords	Respiratory
J38.3	Other diseases of vocal cords	Respiratory
J38.4	Edema of larynx	Respiratory
J38.5	Laryngeal spasm	Respiratory
J38.6	Stenosis of larynx	Respiratory
J38.7	Other diseases of larynx	Respiratory
J39.2	Other diseases of pharynx	Respiratory
J39.3	Upper respiratory tract hypersensitivity reaction, site unspecified	Respiratory
J39.8	Other specified diseases of upper respiratory tract	Respiratory
J39.9	Disease of upper respiratory tract, unspecified	Respiratory
J40	Bronchitis, not specified as acute or chronic	Respiratory
J45	Asthma	Respiratory
J45.2	Mild intermittent asthma	Respiratory
J45.20	Mild intermittent asthma, uncomplicated	Respiratory
J45.21	Mild intermittent asthma with (acute) exacerbation	Respiratory
J45.22	Mild intermittent asthma with status asthmaticus	Respiratory
J45.3	Mild persistent asthma	Respiratory
J45.30	Mild persistent asthma, uncomplicated	Respiratory
J45.31	Mild persistent asthma with (acute) exacerbation	Respiratory
J45.32	Mild persistent asthma with status asthmaticus	Respiratory
J45.4	Moderate persistent asthma	Respiratory
J45.40	Moderate persistent asthma, uncomplicated	Respiratory
J45.41	Moderate persistent asthma with (acute) exacerbation	Respiratory
J45.42	Moderate persistent asthma with status asthmaticus	Respiratory
J45.5	Severe persistent asthma	Respiratory
J45.50	Severe persistent asthma, uncomplicated	Respiratory
J45.51	Severe persistent asthma with (acute) exacerbation	Respiratory
J45.52	Severe persistent asthma with status asthmaticus	Respiratory
J45.9	Other and unspecified asthma	Respiratory
J45.90	Unspecified asthma	Respiratory
J45.901	Unspecified asthma with (acute) exacerbation	Respiratory
J45.902	Unspecified asthma with status asthmaticus	Respiratory
J45.909	Unspecified asthma, uncomplicated	Respiratory
J45.99	Other asthma	Respiratory
J45.990	Exercise induced bronchospasm	Respiratory
J45.991	Cough variant asthma	Respiratory
J45.998	Other asthma	Respiratory
J60	Coalworker's pneumoconiosis	Respiratory
J61	Pneumoconiosis due to asbestos and other mineral fibers	Respiratory
J62	Pneumoconiosis due to dust containing silica	Respiratory
J62.0	Pneumoconiosis due to talc dust	Respiratory
J62.8	Pneumoconiosis due to other dust containing silica	Respiratory
J63	Pneumoconiosis due to other inorganic dusts	Respiratory
J63.0	Aluminosis (of lung)	Respiratory
J63.1	Bauxite fibrosis (of lung)	Respiratory
J63.2	Berylliosis	Respiratory
J63.3	Graphite fibrosis (of lung)	Respiratory
J63.4	Siderosis	Respiratory
J63.5	Stannosis	Respiratory
J63.6	Pneumoconiosis due to other specified inorganic dusts	Respiratory
J64	Unspecified pneumoconiosis	Respiratory
J65	Pneumoconiosis associated with tuberculosis	Respiratory
J66	Airway disease due to specific organic dust	Respiratory
J66.0	Byssinosis	Respiratory
J66.1	Flax-dressers' disease	Respiratory
J66.2	Cannabinosis	Respiratory
J68	Respiratory conditions due to inhalation of chemicals, gases, fumes and vapors	Respiratory
J68.0	Bronchitis and pneumonitis due to chemicals, gases, fumes and vapors	Respiratory
J68.1	Pulmonary edema due to chemicals, gases, fumes and vapors	Respiratory
J68.2	Upper respiratory inflammation due to chemicals, gases, fumes and vapors, not elsewhere classified	Respiratory
J68.3	Other acute and subacute respiratory conditions due to chemicals, gases, fumes and vapors	Respiratory
J68.4	Chronic respiratory conditions due to chemicals, gases, fumes and vapors	Respiratory
J68.8	Other respiratory conditions due to chemicals, gases, fumes and vapors	Respiratory
J68.9	Unspecified respiratory condition due to chemicals, gases, fumes and vapors	Respiratory
J69	Pneumonitis due to solids and liquids	Respiratory
J69.0	Pneumonitis due to inhalation of food and vomit	Respiratory
J69.1	Pneumonitis due to inhalation of oils and essences	Respiratory
J69.8	Pneumonitis due to inhalation of other solids and liquids	Respiratory
J70	Respiratory conditions due to other external agents	Respiratory
J70.0	Acute pulmonary manifestations due to radiation	Respiratory
J70.1	Chronic and other pulmonary manifestations due to radiation	Respiratory
J70.2	Acute drug-induced interstitial lung disorders	Respiratory
J70.3	Chronic drug-induced interstitial lung disorders	Respiratory
J70.4	Drug-induced interstitial lung disorders, unspecified	Respiratory
J70.5	Respiratory conditions due to smoke inhalation	Respiratory
J70.8	Respiratory conditions due to other specified external agents	Respiratory
J70.9	Respiratory conditions due to unspecified external agent	Respiratory
J80	Acute respiratory distress syndrome	Respiratory
J81	Pulmonary edema	Respiratory
J81.0	Acute pulmonary edema	Respiratory
J81.1	Chronic pulmonary edema	Respiratory
J82	Pulmonary eosinophilia, not elsewhere classified	Respiratory
J84	Other interstitial pulmonary diseases	Respiratory
J84.0	Alveolar and parieto-alveolar conditions	Respiratory
J84.01	Alveolar proteinosis	Respiratory
J84.02	Pulmonary alveolar microlithiasis	Respiratory
J84.03	Idiopathic pulmonary hemosiderosis	Respiratory
J84.09	Other alveolar and parieto-alveolar conditions	Respiratory
J84.1	Other interstitial pulmonary diseases with fibrosis	Respiratory
J84.10	Pulmonary fibrosis, unspecified	Respiratory
J84.11	Idiopathic interstitial pneumonia	Respiratory
J84.111	Idiopathic interstitial pneumonia, not otherwise specified	Respiratory
J84.112	Idiopathic pulmonary fibrosis	Respiratory
J84.113	Idiopathic non-specific interstitial pneumonitis	Respiratory
J84.114	Acute interstitial pneumonitis	Respiratory
J84.115	Respiratory bronchiolitis interstitial lung disease	Respiratory
J84.116	Cryptogenic organizing pneumonia	Respiratory
J84.117	Desquamative interstitial pneumonia	Respiratory
J84.17	Other interstitial pulmonary diseases with fibrosis in diseases classified elsewhere	Respiratory
J84.2	Lymphoid interstitial pneumonia	Respiratory
J84.8	Other specified interstitial pulmonary diseases	Respiratory
J84.81	Lymphangioleiomyomatosis	Respiratory
J84.82	Adult pulmonary Langerhans cell histiocytosis	Respiratory
J84.83	Surfactant mutations of the lung	Respiratory
J84.84	Other interstitial lung diseases of childhood	Respiratory
J84.841	Neuroendocrine cell hyperplasia of infancy	Respiratory
J84.842	Pulmonary interstitial glycogenosis	Respiratory
J84.843	Alveolar capillary dysplasia with vein misalignment	Respiratory
J84.848	Other interstitial lung diseases of childhood	Respiratory
J84.89	Other specified interstitial pulmonary diseases	Respiratory
J84.9	Interstitial pulmonary disease, unspecified	Respiratory
J91.0	Malignant pleural effusion	Respiratory
J92	Pleural plaque	Respiratory
J92.0	Pleural plaque with presence of asbestos	Respiratory
J92.9	Pleural plaque without asbestos	Respiratory
J93	Pneumothorax and air leak	Respiratory
J93.0	Spontaneous tension pneumothorax	Respiratory
J93.1	Other spontaneous pneumothorax	Respiratory
J93.11	Primary spontaneous pneumothorax	Respiratory
J93.12	Secondary spontaneous pneumothorax	Respiratory
J93.8	Other pneumothorax and air leak	Respiratory
J93.81	Chronic pneumothorax	Respiratory
J93.82	Other air leak	Respiratory
J93.83	Other pneumothorax	Respiratory
J93.9	Pneumothorax, unspecified	Respiratory
J94	Other pleural conditions	Respiratory
J94.0	Chylous effusion	Respiratory
J94.1	Fibrothorax	Respiratory
J94.2	Hemothorax	Respiratory
J94.8	Other specified pleural conditions	Respiratory
J94.9	Pleural condition, unspecified	Respiratory
J95.0	Tracheostomy complications	Respiratory
J95.00	Unspecified tracheostomy complication	Respiratory
J95.01	Hemorrhage from tracheostomy stoma	Respiratory
J95.03	Malfunction of tracheostomy stoma	Respiratory
J95.04	Tracheo-esophageal fistula following tracheostomy	Respiratory
J95.09	Other tracheostomy complication	Respiratory
J95.1	Acute pulmonary insufficiency following thoracic surgery	Respiratory
J95.2	Acute pulmonary insufficiency following nonthoracic surgery	Respiratory
J95.3	Chronic pulmonary insufficiency following surgery	Respiratory
J95.4	Chemical pneumonitis due to anesthesia	Respiratory
J95.5	Postprocedural subglottic stenosis	Respiratory
J95.6	Intraoperative hemorrhage and hematoma of a respiratory system organ or structure complicating a procedure	Respiratory
J95.61	Intraoperative hemorrhage and hematoma of a respiratory system organ or structure complicating a respiratory system procedure	Respiratory
J95.62	Intraoperative hemorrhage and hematoma of a respiratory system organ or structure complicating other procedure	Respiratory
J95.8	Other intraoperative and postprocedural complications and disorders of respiratory system, not elsewhere classified	Respiratory
J95.81	Postprocedural pneumothorax and air leak	Respiratory
J95.811	Postprocedural pneumothorax	Respiratory
J95.812	Postprocedural air leak	Respiratory
J95.82	Postprocedural respiratory failure	Respiratory
J95.821	Acute postprocedural respiratory failure	Respiratory
J95.822	Acute and chronic postprocedural respiratory failure	Respiratory
J95.83	Postprocedural hemorrhage of a respiratory system organ or structure following a procedure	Respiratory
J95.830	Postprocedural hemorrhage of a respiratory system organ or structure following a respiratory system procedure	Respiratory
J95.831	Postprocedural hemorrhage of a respiratory system organ or structure following other procedure	Respiratory
J95.84	Transfusion-related acute lung injury (TRALI)	Respiratory
J95.85	Complication of respirator [ventilator]	Respiratory
J95.850	Mechanical complication of respirator	Respiratory
J95.859	Other complication of respirator [ventilator]	Respiratory
J95.86	Postprocedural hematoma and seroma of a respiratory system organ or structure following a procedure	Respiratory
J95.860	Postprocedural hematoma of a respiratory system organ or structure following a respiratory system procedure	Respiratory
J95.861	Postprocedural hematoma of a respiratory system organ or structure following other procedure	Respiratory
J95.862	Postprocedural seroma of a respiratory system organ or structure following a respiratory system procedure	Respiratory
J95.863	Postprocedural seroma of a respiratory system organ or structure following other procedure	Respiratory
J95.88	Other intraoperative complications of respiratory system, not elsewhere classified	Respiratory
J95.89	Other postprocedural complications and disorders of respiratory system, not elsewhere classified	Respiratory
J96	Respiratory failure, not elsewhere classified	Respiratory
J96.0	Acute respiratory failure	Respiratory
J96.00	Acute respiratory failure, unspecified whether with hypoxia or hypercapnia	Respiratory
J96.01	Acute respiratory failure with hypoxia	Respiratory
J96.02	Acute respiratory failure with hypercapnia	Respiratory
J96.1	Chronic respiratory failure	Respiratory
J96.10	Chronic respiratory failure, unspecified whether with hypoxia or hypercapnia	Respiratory
J96.11	Chronic respiratory failure with hypoxia	Respiratory
J96.12	Chronic respiratory failure with hypercapnia	Respiratory
J96.2	Acute and chronic respiratory failure	Respiratory
J96.20	Acute and chronic respiratory failure, unspecified whether with hypoxia or hypercapnia	Respiratory
J96.21	Acute and chronic respiratory failure with hypoxia	Respiratory
J96.22	Acute and chronic respiratory failure with hypercapnia	Respiratory
J96.9	Respiratory failure, unspecified	Respiratory
J96.90	Respiratory failure, unspecified, unspecified whether with hypoxia or hypercapnia	Respiratory
J96.91	Respiratory failure, unspecified with hypoxia	Respiratory
J96.92	Respiratory failure, unspecified with hypercapnia	Respiratory
J98.0	Diseases of bronchus, not elsewhere classified	Respiratory
J98.01	Acute bronchospasm	Respiratory
J98.09	Other diseases of bronchus, not elsewhere classified	Respiratory
J98.1	Pulmonary collapse	Respiratory
J98.11	Atelectasis	Respiratory
J98.19	Other pulmonary collapse	Respiratory
J98.2	Interstitial emphysema	Respiratory
J98.3	Compensatory emphysema	Respiratory
J98.4	Other disorders of lung	Respiratory
J98.5	Diseases of mediastinum, not elsewhere classified	Respiratory
J98.59	Other diseases of mediastinum, not elsewhere classified	Respiratory
J98.6	Disorders of diaphragm	Respiratory
J98.8	Other specified respiratory disorders	Respiratory
J98.9	Respiratory disorder, unspecified	Respiratory
J99	Respiratory disorders in diseases classified elsewhere	Respiratory
R05	Cough	Respiratory
R06	Abnormalities of breathing	Respiratory
R06.0	Dyspnea	Respiratory
R06.00	Dyspnea, unspecified	Respiratory
R06.01	Orthopnea	Respiratory
R06.02	Shortness of breath	Respiratory
R06.03	Acute respiratory distress	Respiratory
R06.09	Other forms of dyspnea	Respiratory
R06.1	Stridor	Respiratory
R06.2	Wheezing	Respiratory
R06.3	Periodic breathing	Respiratory
R06.4	Hyperventilation	Respiratory
R06.5	Mouth breathing	Respiratory
R06.6	Hiccough	Respiratory
R06.7	Sneezing	Respiratory
R06.8	Other abnormalities of breathing	Respiratory
R06.81	Apnea, not elsewhere classified	Respiratory
R09.3	Abnormal sputum	Respiratory
R09.81	Nasal congestion	Respiratory
R09.82	Postnasal drip	Respiratory
H60.4	Cholesteatoma of external ear	Otic
H60.40	Cholesteatoma of external ear, unspecified ear	Otic
H60.41	Cholesteatoma of right external ear	Otic
H60.42	Cholesteatoma of left external ear	Otic
H60.43	Cholesteatoma of external ear, bilateral	Otic
H60.5	Acute noninfective otitis externa	Otic
H60.50	Unspecified acute noninfective otitis externa	Otic
H60.501	Unspecified acute noninfective otitis externa, right ear	Otic
H60.502	Unspecified acute noninfective otitis externa, left ear	Otic
H60.503	Unspecified acute noninfective otitis externa, bilateral	Otic
H60.509	Unspecified acute noninfective otitis externa, unspecified ear	Otic
H60.51	Acute actinic otitis externa	Otic
H60.511	Acute actinic otitis externa, right ear	Otic
H60.512	Acute actinic otitis externa, left ear	Otic
H60.513	Acute actinic otitis externa, bilateral	Otic
H60.519	Acute actinic otitis externa, unspecified ear	Otic
H60.52	Acute chemical otitis externa	Otic
H60.521	Acute chemical otitis externa, right ear	Otic
H60.522	Acute chemical otitis externa, left ear	Otic
H60.523	Acute chemical otitis externa, bilateral	Otic
H60.529	Acute chemical otitis externa, unspecified ear	Otic
H60.53	Acute contact otitis externa	Otic
H60.531	Acute contact otitis externa, right ear	Otic
H60.532	Acute contact otitis externa, left ear	Otic
H60.533	Acute contact otitis externa, bilateral	Otic
H60.539	Acute contact otitis externa, unspecified ear	Otic
H60.54	Acute eczematoid otitis externa	Otic
H60.541	Acute eczematoid otitis externa, right ear	Otic
H60.542	Acute eczematoid otitis externa, left ear	Otic
H60.543	Acute eczematoid otitis externa, bilateral	Otic
H60.549	Acute eczematoid otitis externa, unspecified ear	Otic
H60.55	Acute reactive otitis externa	Otic
H60.551	Acute reactive otitis externa, right ear	Otic
H60.552	Acute reactive otitis externa, left ear	Otic
H60.553	Acute reactive otitis externa, bilateral	Otic
H60.559	Acute reactive otitis externa, unspecified ear	Otic
H60.59	Other noninfective acute otitis externa	Otic
H60.591	Other noninfective acute otitis externa, right ear	Otic
H60.592	Other noninfective acute otitis externa, left ear	Otic
H60.593	Other noninfective acute otitis externa, bilateral	Otic
H60.599	Other noninfective acute otitis externa, unspecified ear	Otic
H61.1	Noninfective disorders of pinna	Otic
H61.10	Unspecified noninfective disorders of pinna	Otic
H61.101	Unspecified noninfective disorders of pinna, right ear	Otic
H61.102	Unspecified noninfective disorders of pinna, left ear	Otic
H61.103	Unspecified noninfective disorders of pinna, bilateral	Otic
H61.109	Unspecified noninfective disorders of pinna, unspecified ear	Otic
H61.11	Acquired deformity of pinna	Otic
H61.111	Acquired deformity of pinna, right ear	Otic
H61.112	Acquired deformity of pinna, left ear	Otic
H61.113	Acquired deformity of pinna, bilateral	Otic
H61.119	Acquired deformity of pinna, unspecified ear	Otic
H61.12	Hematoma of pinna	Otic
H61.121	Hematoma of pinna, right ear	Otic
H61.122	Hematoma of pinna, left ear	Otic
H61.123	Hematoma of pinna, bilateral	Otic
H61.129	Hematoma of pinna, unspecified ear	Otic
H61.19	Other noninfective disorders of pinna	Otic
H61.191	Noninfective disorders of pinna, right ear	Otic
H61.192	Noninfective disorders of pinna, left ear	Otic
H61.193	Noninfective disorders of pinna, bilateral	Otic
H61.199	Noninfective disorders of pinna, unspecified ear	Otic
H61.2	Impacted cerumen	Otic
H61.20	Impacted cerumen, unspecified ear	Otic
H61.21	Impacted cerumen, right ear	Otic
H61.22	Impacted cerumen, left ear	Otic
H61.23	Impacted cerumen, bilateral	Otic
H61.3	Acquired stenosis of external ear canal	Otic
H61.30	Acquired stenosis of external ear canal, unspecified	Otic
H61.301	Acquired stenosis of right external ear canal, unspecified	Otic
H61.302	Acquired stenosis of left external ear canal, unspecified	Otic
H61.303	Acquired stenosis of external ear canal, unspecified, bilateral	Otic
H61.309	Acquired stenosis of external ear canal, unspecified, unspecified ear	Otic
H61.31	Acquired stenosis of external ear canal secondary to trauma	Otic
H61.311	Acquired stenosis of right external ear canal secondary to trauma	Otic
H61.312	Acquired stenosis of left external ear canal secondary to trauma	Otic
H61.313	Acquired stenosis of external ear canal secondary to trauma, bilateral	Otic
H61.319	Acquired stenosis of external ear canal secondary to trauma, unspecified ear	Otic
H61.32	Acquired stenosis of external ear canal secondary to inflammation and infection	Otic
H61.321	Acquired stenosis of right external ear canal secondary to inflammation and infection	Otic
H61.322	Acquired stenosis of left external ear canal secondary to inflammation and infection	Otic
H61.323	Acquired stenosis of external ear canal secondary to inflammation and infection, bilateral	Otic
H61.329	Acquired stenosis of external ear canal secondary to inflammation and infection, unspecified ear	Otic
H61.39	Other acquired stenosis of external ear canal	Otic
H61.391	Other acquired stenosis of right external ear canal	Otic
H61.392	Other acquired stenosis of left external ear canal	Otic
H61.393	Other acquired stenosis of external ear canal, bilateral	Otic
H61.399	Other acquired stenosis of external ear canal, unspecified ear	Otic
H61.8	Other specified disorders of external ear	Otic
H61.81	Exostosis of external canal	Otic
H61.811	Exostosis of right external canal	Otic
H61.812	Exostosis of left external canal	Otic
H61.813	Exostosis of external canal, bilateral	Otic
H61.819	Exostosis of external canal, unspecified ear	Otic
H61.89	Other specified disorders of external ear	Otic
H61.891	Other specified disorders of right external ear	Otic
H61.892	Other specified disorders of left external ear	Otic
H61.893	Other specified disorders of external ear, bilateral	Otic
H61.899	Other specified disorders of external ear, unspecified ear	Otic
H61.9	Disorder of external ear, unspecified	Otic
H61.90	Disorder of external ear, unspecified, unspecified ear	Otic
H61.91	Disorder of right external ear, unspecified	Otic
H61.92	Disorder of left external ear, unspecified	Otic
H61.93	Disorder of external ear, unspecified, bilateral	Otic
H62.8	Other disorders of external ear in diseases classified elsewhere	Otic
H62.8X	Other disorders of external ear in diseases classified elsewhere	Otic
H62.8X1	Other disorders of right external ear in diseases classified elsewhere	Otic
H62.8X2	Other disorders of left external ear in diseases classified elsewhere	Otic
H62.8X3	Other disorders of external ear in diseases classified elsewhere, bilateral	Otic
H62.8X9	Other disorders of external ear in diseases classified elsewhere, unspecified ear	Otic
H65	Nonsuppurative otitis media	Otic
H65.0	Acute serous otitis media	Otic
H65.00	Acute serous otitis media, unspecified ear	Otic
H65.01	Acute serous otitis media, right ear	Otic
H65.02	Acute serous otitis media, left ear	Otic
H65.03	Acute serous otitis media, bilateral	Otic
H65.04	Acute serous otitis media, recurrent, right ear	Otic
H65.05	Acute serous otitis media, recurrent, left ear	Otic
H65.06	Acute serous otitis media, recurrent, bilateral	Otic
H65.07	Acute serous otitis media, recurrent, unspecified ear	Otic
H65.1	Other acute nonsuppurative otitis media	Otic
H65.11	Acute and subacute allergic otitis media (mucoid) (sanguinous) (serous)	Otic
H65.111	Acute and subacute allergic otitis media (mucoid) (sanguinous) (serous), right ear	Otic
H65.112	Acute and subacute allergic otitis media (mucoid) (sanguinous) (serous), left ear	Otic
H65.113	Acute and subacute allergic otitis media (mucoid) (sanguinous) (serous), bilateral	Otic
H65.114	Acute and subacute allergic otitis media (mucoid) (sanguinous) (serous), recurrent, right ear	Otic
H65.115	Acute and subacute allergic otitis media (mucoid) (sanguinous) (serous), recurrent, left ear	Otic
H65.116	Acute and subacute allergic otitis media (mucoid) (sanguinous) (serous), recurrent, bilateral	Otic
H65.117	Acute and subacute allergic otitis media (mucoid) (sanguinous) (serous), recurrent, unspecified ear	Otic
H65.119	Acute and subacute allergic otitis media (mucoid) (sanguinous) (serous), unspecified ear	Otic
H65.19	Other acute nonsuppurative otitis media	Otic
H65.191	Other acute nonsuppurative otitis media, right ear	Otic
H65.192	Other acute nonsuppurative otitis media, left ear	Otic
H65.193	Other acute nonsuppurative otitis media, bilateral	Otic
H65.194	Other acute nonsuppurative otitis media, recurrent, right ear	Otic
H65.195	Other acute nonsuppurative otitis media, recurrent, left ear	Otic
H65.196	Other acute nonsuppurative otitis media, recurrent, bilateral	Otic
H65.197	Other acute nonsuppurative otitis media recurrent, unspecified ear	Otic
H65.199	Other acute nonsuppurative otitis media, unspecified ear	Otic
H65.2	Chronic serous otitis media	Otic
H65.20	Chronic serous otitis media, unspecified ear	Otic
H65.21	Chronic serous otitis media, right ear	Otic
H65.22	Chronic serous otitis media, left ear	Otic
H65.23	Chronic serous otitis media, bilateral	Otic
H65.3	Chronic mucoid otitis media	Otic
H65.30	Chronic mucoid otitis media, unspecified ear	Otic
H65.31	Chronic mucoid otitis media, right ear	Otic
H65.32	Chronic mucoid otitis media, left ear	Otic
H65.33	Chronic mucoid otitis media, bilateral	Otic
H65.4	Other chronic nonsuppurative otitis media	Otic
H65.41	Chronic allergic otitis media	Otic
H65.411	Chronic allergic otitis media, right ear	Otic
H65.412	Chronic allergic otitis media, left ear	Otic
H65.413	Chronic allergic otitis media, bilateral	Otic
H65.419	Chronic allergic otitis media, unspecified ear	Otic
H65.49	Other chronic nonsuppurative otitis media	Otic
H65.491	Other chronic nonsuppurative otitis media, right ear	Otic
H65.492	Other chronic nonsuppurative otitis media, left ear	Otic
H65.493	Other chronic nonsuppurative otitis media, bilateral	Otic
H65.499	Other chronic nonsuppurative otitis media, unspecified ear	Otic
H65.9	Unspecified nonsuppurative otitis media	Otic
H65.90	Unspecified nonsuppurative otitis media, unspecified ear	Otic
H65.91	Unspecified nonsuppurative otitis media, right ear	Otic
H65.92	Unspecified nonsuppurative otitis media, left ear	Otic
H65.93	Unspecified nonsuppurative otitis media, bilateral	Otic
H68	Eustachian salpingitis and obstruction	Otic
H68.0	Eustachian salpingitis	Otic
H68.00	Unspecified Eustachian salpingitis	Otic
H68.001	Unspecified Eustachian salpingitis, right ear	Otic
H68.002	Unspecified Eustachian salpingitis, left ear	Otic
H68.003	Unspecified Eustachian salpingitis, bilateral	Otic
H68.009	Unspecified Eustachian salpingitis, unspecified ear	Otic
H68.01	Acute Eustachian salpingitis	Otic
H68.011	Acute Eustachian salpingitis, right ear	Otic
H68.012	Acute Eustachian salpingitis, left ear	Otic
H68.013	Acute Eustachian salpingitis, bilateral	Otic
H68.019	Acute Eustachian salpingitis, unspecified ear	Otic
H68.02	Chronic Eustachian salpingitis	Otic
H68.021	Chronic Eustachian salpingitis, right ear	Otic
H68.022	Chronic Eustachian salpingitis, left ear	Otic
H68.023	Chronic Eustachian salpingitis, bilateral	Otic
H68.029	Chronic Eustachian salpingitis, unspecified ear	Otic
H68.1	Obstruction of Eustachian tube	Otic
H68.10	Unspecified obstruction of Eustachian tube	Otic
H68.101	Unspecified obstruction of Eustachian tube, right ear	Otic
H68.102	Unspecified obstruction of Eustachian tube, left ear	Otic
H68.103	Unspecified obstruction of Eustachian tube, bilateral	Otic
H68.109	Unspecified obstruction of Eustachian tube, unspecified ear	Otic
H68.11	Osseous obstruction of Eustachian tube	Otic
H68.111	Osseous obstruction of Eustachian tube, right ear	Otic
H68.112	Osseous obstruction of Eustachian tube, left ear	Otic
H68.113	Osseous obstruction of Eustachian tube, bilateral	Otic
H68.119	Osseous obstruction of Eustachian tube, unspecified ear	Otic
H68.12	Intrinsic cartilagenous obstruction of Eustachian tube	Otic
H68.121	Intrinsic cartilagenous obstruction of Eustachian tube, right ear	Otic
H68.122	Intrinsic cartilagenous obstruction of Eustachian tube, left ear	Otic
H68.123	Intrinsic cartilagenous obstruction of Eustachian tube, bilateral	Otic
H68.129	Intrinsic cartilagenous obstruction of Eustachian tube, unspecified ear	Otic
H68.13	Extrinsic cartilagenous obstruction of Eustachian tube	Otic
H68.131	Extrinsic cartilagenous obstruction of Eustachian tube, right ear	Otic
H68.132	Extrinsic cartilagenous obstruction of Eustachian tube, left ear	Otic
H68.133	Extrinsic cartilagenous obstruction of Eustachian tube, bilateral	Otic
H68.139	Extrinsic cartilagenous obstruction of Eustachian tube, unspecified ear	Otic
H69	Other and unspecified disorders of Eustachian tube	Otic
H69.0	Patulous Eustachian tube	Otic
H69.00	Patulous Eustachian tube, unspecified ear	Otic
H69.01	Patulous Eustachian tube, right ear	Otic
H69.02	Patulous Eustachian tube, left ear	Otic
H69.03	Patulous Eustachian tube, bilateral	Otic
H69.8	Other specified disorders of Eustachian tube	Otic
H69.80	Other specified disorders of Eustachian tube, unspecified ear	Otic
H69.81	Other specified disorders of Eustachian tube, right ear	Otic
H69.82	Other specified disorders of Eustachian tube, left ear	Otic
H69.83	Other specified disorders of Eustachian tube, bilateral	Otic
H69.9	Unspecified Eustachian tube disorder	Otic
H69.90	Unspecified Eustachian tube disorder, unspecified ear	Otic
H69.91	Unspecified Eustachian tube disorder, right ear	Otic
H69.92	Unspecified Eustachian tube disorder, left ear	Otic
H69.93	Unspecified Eustachian tube disorder, bilateral	Otic
H71	Cholesteatoma of middle ear	Otic
H71.0	Cholesteatoma of attic	Otic
H71.00	Cholesteatoma of attic, unspecified ear	Otic
H71.01	Cholesteatoma of attic, right ear	Otic
H71.02	Cholesteatoma of attic, left ear	Otic
H71.03	Cholesteatoma of attic, bilateral	Otic
H71.1	Cholesteatoma of tympanum	Otic
H71.10	Cholesteatoma of tympanum, unspecified ear	Otic
H71.11	Cholesteatoma of tympanum, right ear	Otic
H71.12	Cholesteatoma of tympanum, left ear	Otic
H71.13	Cholesteatoma of tympanum, bilateral	Otic
H71.2	Cholesteatoma of mastoid	Otic
H71.20	Cholesteatoma of mastoid, unspecified ear	Otic
H71.21	Cholesteatoma of mastoid, right ear	Otic
H71.22	Cholesteatoma of mastoid, left ear	Otic
H71.23	Cholesteatoma of mastoid, bilateral	Otic
H71.3	Diffuse cholesteatosis	Otic
H71.30	Diffuse cholesteatosis, unspecified ear	Otic
H71.31	Diffuse cholesteatosis, right ear	Otic
H71.32	Diffuse cholesteatosis, left ear	Otic
H71.33	Diffuse cholesteatosis, bilateral	Otic
H71.9	Unspecified cholesteatoma	Otic
H71.90	Unspecified cholesteatoma, unspecified ear	Otic
H71.91	Unspecified cholesteatoma, right ear	Otic
H71.92	Unspecified cholesteatoma, left ear	Otic
H71.93	Unspecified cholesteatoma, bilateral	Otic
H92	Otalgia and effusion of ear	Otic
H92.0	Otalgia	Otic
H92.01	Otalgia, right ear	Otic
H92.02	Otalgia, left ear	Otic
H92.03	Otalgia, bilateral	Otic
H92.09	Otalgia, unspecified ear	Otic
H92.1	Otorrhea	Otic
H92.10	Otorrhea, unspecified ear	Otic
H92.11	Otorrhea, right ear	Otic
H92.12	Otorrhea, left ear	Otic
H92.13	Otorrhea, bilateral	Otic
